# Supplementary material for: Natural Variation in Stomatal Responses to Environmental Changes among Arabidopsis thaliana Ecotypes
Source: PLoS One. 2015 Feb 23;10(2):e0117449. doi: 10.1371/journal.pone.0117449 (PMC4338149; doi:10.1371/journal.pone.0117449)
Supplement: S1 Table — The relative subtractive leaf temperature was calculated as (change in leaf temperature of the ecotypes)/(change in leaf temperature of Col-0). The change in leaf temperature is the average of measurements from three different leaves in the subtractive images. Plants grown in a growth chamber were transferred to a growth cabinet (constant white light of 100 μmol m-2 s-1 at 22°C, 60% RH) equipped with an automatic CO2 control unit (FR-SP, Koito). Plants were subjected to 0 ppm CO2 for 1.5 h and then 700 ppm CO2 for 1 h. Thermal images were captured under each CO2 concentration using a thermography camera (TVS-8500, NEC/Avio). CS numbers refer to ABRC stock numbers. The latitude and longitude information was gathered from the Arabidopsis Information Resource web site. (XLSX) [file pone.0117449.s001.xlsx]

## Sheet: Sheet1
Table S1: Ecotypes included in the thermal imaging, their subtractive leaf temperatures, and the latitudes and longitudes of their collection sites.
Ecotype	ABRC stock numbera	Relative leaf temperatureb	Latitudec	Longitudec
Aa-0	CS6600	1.16216	50.91	9.75
Aa-0	CS28007	1	50.91	9.75
Ag-0	CS28010	0.974359	45	1.3
Ak-1	CS28011	1.03571	48.06	7.625
Alc-0	CS1656	1.06061	40.31	-3.22
Alst-1	CS22550	1.2	54.8	-2.433
An-1	CS28016	1.05263	51.21	4.4
An-2	CS6604	1.17021	51.21	4.4
Ang-0	CS6605	0.923077	50.3	5.3
Ang-1	CS28019	1.39286	50.3	5.3
Ann-1	CS22520	1.01786	45.9	6.13
Ba-1	CS6607	1	56.4	12.9
Baa-1	CS22529	0.946429	51.33	6.1
Bak-2	CS22756	1	41.79	43.47
Bak-4	CS22758	1.07407	41.79	43.47
Bay-0	CS22676	1.25	49	11
Bch-1	CS28058	1.17857	49.51	9.316
Bch-3	CS28059	0.974359	49.51	9.316
Bch-4	CS28060	0.897436	49.51	9.316
Bd-0	CS28061	1.30769	52.45	13.28
Be-1	CS6614	1.26316	49	8
Benk-1	CS22530	0.964286	52	5.675
Ber	CS28066	1.22222	55	12
Bl-1	CS28078	1.15385	44.5	11.33
Bla-10	CS28085	1.35714	41	3
Bla-11	CS28086	1.17857	41	3
Bla-2	CS28080	0.974359	41	3
Bla-3	CS28081	0.974359	41	3
Bla-4	CS28082	1.46429	41	3
Boot-1	CS22551	0.969697	54.4	-3.266
Bor-1	CS28092	1.04878	49.4	16.23
Bor-4	CS22677	0.942857	49.4	16.23
Br-0	CS22678	1.0566	49.2	16.61
Bs-1	CS997	1	47.5	7.5
Bs-2	CS6628	1.37037	47.5	7.5
Bs-5	CS28098	1.08889	47.5	7.5
Bsch-0	CS6630	1.25926	50.01	8.666
Bu-11	CS28110	0.955556	50	9
Bu-13	CS28111	1.07143	50	9
Bu-14	CS28112	1.06667	50	9
Bu-15	CS28113	0.955556	50	9
Bu-17	CS28114	1.13333	50	9
Bu-18	CS28115	1	50	9
Bu-19	CS28116	1.17778	50	9
Bu-20	CS28117	1.08889	50	9
Bu-24	CS28121	1	50	9
Bu-25	CS28122	1.08889	50	9
Bu-6	CS28106	1.24444	50	9
Bu-7	CS28107	1.26667	50	9
Bu-8	CS28108	1.06667	50	9
Bu-9	CS28109	1.06667	50	9
BuckhornPass	CS8067	1.08696	41.35	-122.7
Bur-0	CS22679	1	54.1	-6.2
C24	CS28127	1.05263	40.2	-8.426
Ca-0	CS6658	1.37037	50.3	8.26
Ca-0	CS28128	1.06667	50.29	8.266
Cala-1	CS22783	0.981132	38.81	-4.125
Cala-2	CS22784	0.924528	38.81	-4.125
Cala-3	CS22785	0.981132	38.81	-4.125
Cala-8	CS22790	1	38.81	-4.125
Can-0	CS1065	0.928571	29.21	-13.48
Cen-0	CS1067	1.01961	49	0.5
Chat-1	CS22521	1.06061	48.07	1.338
Chi-0	CS28136	0.979592	53.75	34.73
Chi-1	CS28137	0.673469	53.75	34.73
Chi-2	CS28138	0.979592	53.75	34.73
Cibc-17	CS22603	1.05	-	-
Cibc-2	CS22221	1.07143	-	-
Cibc-4	CS22223	0.943396	-	-
Cibc-5	CS22224	0.95	-	-
Cnt-1	CS6921	1.06	51.3	1.1
Co-1	CS28162	1.03571	40.12	-8.25
Co-2	CS6670	1.07407	40.12	-8.25
Col-0	CS22681	1	-	-
Com-1	CS22522	0.946429	49.41	2.823
Cshl-5	CS22423	1	-	-
Ct-1	CS28196	1.22642	37.3	15
Da-0	CS6676	1.07407	49.87	8.65
Da(1)-12	CS917	1.20513	-	-
Db-0	CS6677	1.37037	50.3	8.322
Db-1	CS28203	0.979592	50.3	8.322
Db-2	CS28204	0.979592	50.3	8.322
Di-1	CS6681	1.33333	47	5
Di-2	CS28209	1	47	5
Do-0	CS6683	1	50.72	8.237
Dog-4	CS22698	1.21622	38.3	42.22
Dr-0	CS28211	1	51.05	13.73
Dra-2	CS6687	1.07407	49.41	16.26
Dzi-1	CS28980	1.09302	37.57	72.58
Ei-2	CS28223	0.966667	50.3	6.3
Ei-4	CS28224	1	50.3	6.3
Ei-6	CS28226	1.01786	50.3	6.3
Eil-0	CS28227	1.08889	51.45	12.63
El-0	CS28228	1.06667	51.51	9.682
En-1	CS1137	1.03922	50	8.5
En-2	CS28234	1.04444	50	8.5
Ep-0	CS6697	1.07407	50.17	8.389
Er-0	CS28239	1.13333	49.59	11
Es-0	CS6699	1	60.19	24.56
Est-0	CS6700	1.15909	58.3	25.3
Est-1	CS22683	0.833333	58.3	25.3
Et-0	CS28246	0.977778	44.64	2.564
Fe-1	CS28249	1.06667	48	8
Fei-0	CS22684	1.22642	40.92	-8.54
Fi-0	CS28251	1	50.5	8.016
Fi-1	CS6705	0.973684	50.5	8.016
Fr-2	CS28266	1	50.11	8.682
Fr-3	CS28267	1.13333	50.11	8.682
Fr-4	CS6710	1.14286	50.11	8.682
Fr-5	CS28269	1.13333	50.11	8.682
Fr-6	CS28270	1.03333	50.11	8.682
Fr-7	CS28271	0.966667	50.11	8.682
Ga-0	CS28273	0.622642	50.3	8
Ga-2	CS6715	1	50.3	8
Gd-1	CS1185	1.09804	53.5	10.5
Ge-0	CS1187	0.981132	46.5	6.08
Ge-1	CS6718	1.23404	46.5	6.08
Geg-14	CS22763	1.25926	40.14	44.82
Gel-1	CS22533	0.939394	51.01	5.866
Gie-0	CS6720	1.39286	50.58	8.678
Go-0	CS6721	0.977273	51.53	9.935
Got-22	CS22609	0.975	51.53	9.935
Got-7	CS22608	0.975	51.53	9.935
Gr-1	CS1199	0.945946	47	15.5
Gr-2	CS28323	0.983333	47	15.5
Gr-3	CS28324	0.966667	47	15.5
Gr-4	CS28325	0.966667	47	15.5
Gr-5	CS28326	0.933333	47	15.5
Gr-6	CS28327	0.966667	47	15.5
Gu-0	CS22617	1.13889	50.3	8
Gu-1	CS6731	1	50.3	8
Gy-0	CS28334	0.981132	49	2
H55	CS923	0.975	49	15
Ha-0	CS6733	1.06818	52.37	9.74
Hey-1	CS22534	0.909091	51.25	5.9
Hi-0	CS28346	1.03333	52	5
Hl-0	CS28347	0.966667	52	9
Hl-2	CS28348	0.933333	52	9
Hl-3	CS28349	1.18333	52	9
Hn-0	CS6739	0.983333	51.34	8.288
Hr-10	CS28355	1.04651	51.4	-0.6383
Hr-5	CS22596	1.075	51.4	-0.6383
Hs-0	CS1237	1.16216	52.24	9.44
In-0	CS1239	1.02703	47.5	11.5
Is-0	CS1241	1.17857	50.5	7.5
Is-1	CS28362	0.814815	50.5	7.5
Ita-0	CS1244	1.13514	-	-
Je-0	CS6742	0.978723	50.92	11.58
Jm-0	CS1259	1.05405	49	15
Kas-1	CS28376	0.966667	35	77
Kb-0	CS28380	1.05	50.17	8.508
Kelsterbach-2	CS6102	1	-	-
Kelsterbach-4	CS6041	1	-	-
Kil-0	CS28386	1.08333	56	-4.4
Kin-0	CS28388	1.05882	44.46	-85.37
Kl-0	CS28389	1.1	50.95	6.966
Kl-1	CS28390	1.18	50.95	6.966
Kl-2	CS28391	0.92	50.95	6.966
Kl-3	CS28392	0.96	50.95	6.966
Kl-4	CS28393	0.740741	50.95	6.966
Kn-0	CS6762	1	54	23
Kno-10	CS22566	1	41.28	-86.62
Kno-11	CS22411	1.07143	41.28	-86.62
Kno-18	CS22567	0.975	41.28	-86.62
Ko-2	CS28416	1.02222	55	11
Koch-1	CS22823	1	50.35	29.32
Koch-2	CS22824	1.075	50.35	29.32
Koch-3	CS22825	1.05128	50.35	29.32
Koch-4	CS22826	1.05128	50.35	29.32
Koch-5	CS22827	0.974359	50.35	29.32
Koch-6	CS22828	1.05128	50.35	29.32
Koch-7	CS22829	0.974359	50.35	29.32
Kondara	CS28418	1.16667	38.48	68.49
Kr-0	CS6764	1.09091	51.33	6.559
Kro-0	CS6766	1.06818	50.07	8.966
Krot-2	CS3888	1.05556	49.63	11.57
Kz-1	CS22606	1.15	-	-
Kz-9	CS22607	1.225	-	-
La-0	CS28439	1.08	52	15
La-1	CS28440	0.94	52	15
Lag 1-4	CS22740	1.14815	41.82	46.28
Lag 1-7	CS22743	1.37037	41.82	46.28
Lag 1-8	CS22744	0.740741	41.82	46.28
Lag 2-1	CS22746	1.22222	41.82	46.28
Lag 2-10	CS22753	0.962264	41.82	46.28
Lag 2-2	CS22747	1	41.82	46.28
Lag 2-3	CS22748	1.44444	41.82	46.28
Lag 2-4	CS22749	1.40741	41.82	46.28
Lag 2-6	CS22751	1	41.82	46.28
Lag1-6	CS22742	1	41.82	46.28
Lc-0	CS1307	1.39286	57	-4
Ler	CS27441	1	47.98	10.87
Ler-1	CS22686	1.12121	47.98	10.87
Lerik 2-5	CS22721	0.975	38.78	48.55
Lerik 2-7	CS22723	0.975	38.78	48.55
Li-1	CS28451	0.96	50	8
Li-10	CS28463	0.96	50	8
Li-2	CS28452	0.96	50	8
Li-2:1	CS28453	0.96	50	8
Li-3	CS1316	1.35135	50	8
Li-3:3	CS28455	1.02	50	8
Li-5	CS28456	1	50	8
Li-5:3	CS28458	1	50	8
Li-6	CS6777	1.06818	50	8
Li-6:1	CS28460	1.04	50	8
Li-7	CS6778	1.03226	50	8
Li-8	CS28462	0.92	50	8
Lip-0	CS1337	1.57143	50	19.3
Lisse	CS6033	1.125	52.25	4.566
Ll-0	CS28470	1	41.59	2.46
Lm-2	CS1345	1.10714	48	0.5
Lo-1	CS28474	0.94	47	7
Lo-2	CS28475	0.92	47	7
Lp2-2	CS28479	1	49.38	16.81
Lp2-6	CS28480	1.32143	49.38	16.81
Lu-1	CS1353	1	55.71	13.2
Lz-0	CS28483	1.13158	46	3.3
Ma-0	CS28488	0.98	50.81	8.766
Ma-2	CS28489	1.18519	50.81	8.766
Me-0	CS28491	0.9	51.91	10.11
Mh-0	CS6792	1.19355	50.95	7.5
Mr-0	CS28497	1.11321	44.15	9.65
Mrk-0	CS28499	1.03774	49	9.3
Mt-0	CS28503	1.03774	32.34	22.46
Mz-0	CS28506	1.22642	50.3	8.3
N1	CS28507	0.96	61	34
N10	CS28516	1	61	34
N11	CS28517	0.947368	61	34
N12	CS28518	1.13158	61	34
N13	CS22491	1.09434	61	34
N15	CS28522	0.921053	61	34
N16	CS28523	1	61	34
N17	CS28524	1.01408	61	34
N18	CS28525	0.736842	61	34
N2	CS28508	1.02985	61	34
N3	CS28509	0.96	61	34
N4	CS22482	0.928571	61	34
N5	CS28511	1.08	61	34
N6	CS28512	1	61	34
N7	CS22485	0.964286	61	34
N8	CS28514	0.94	61	34
N9	CS28515	0.88	61	34
Na-1	CS1385	1.10811	47.5	1.5
Navajo-1	CS22779	0.981132	39.3	-3.424
Navajo-4	CS22780	1	39.3	-3.424
Navajo-5	CS22781	0.981132	39.3	-3.424
Nd-1	CS28531	0.842105	-	-
Nfa-10	CS28533	1.23256	51.4	-0.638
Nfa-8	CS22687	1.11628	51.4	-0.638
Nfc-20	CS22201	1.25	-	-
Nie-0	CS28563	1.21053	50	8
No-0	CS3081	1.27027	51.05	13.29
Nok-1	CS6808	0.935484	52.24	4.45
Nok-3	CS28571	0.972222	52.24	4.45
Nw-0	CS6811	1.32258	50	8
Nw-3	CS28576	1.22222	50	8
Nw-4	CS28577	1.07895	50	8
Ob-0	CS28579	1.31579	50.2	8.583
Ob-2	CS28581	1.34211	50.2	8.583
Old-1	CS6820	1.29032	53.16	8.2
Old-2	CS28584	1.44737	53.16	8.2
Or-0	CS6822	0.903226	50.38	8.011
Ors-1	CS22672	1.08333	44	22
Ost-0	CS1431	1	60.25	18.37
Ove-0	CS28590	1.26316	53.34	8.422
Oy-0	CS28592	0.941176	60.38	6.193
Pa-1	CS1439	1	38.07	13.22
Per-1	CS1445	1.28571	58	56.32
Petergof	CS926	1.05128	59	29
Phw-10	CS6055	1.17073	51	7
Phw-13	CS6060	1.08333	51	7
Phw-14	CS6061	1.04545	51	7
Phw-20	CS6071	1.10714	51	7
Phw-22	CS6075	1.51852	51	7
Phw-26	CS6081	1.275	51	7
Phw-31	CS6088	1.10638	51	7
Phw-33	CS6092	0.972222	51	7
Pla-0	CS6834	1.22581	41.5	2.25
Pla-0	CS1459	0.978723	41.5	2.25
Pla-1	CS28641	1.09091	41.5	2.25
Pla-2	CS1462	0.923077	41.5	2.25
Pla-4	CS28644	1.09091	41.5	2.25
Pn-0	CS6838	0.903226	48.06	-2.965
Pog-0	CS6842	1.05	49.26	-123.2
Pr-0	CS6841	1.14286	50.14	8.607
Pro-0	CS28652	1	43.25	-6
Pu 2-23	CS28655	1.12121	49.42	16.36
Pu 2-24	CS22454	1	49.42	16.36
Pu 2-8	CS22449	1.01786	49.42	16.36
Ra-0	CS28666	1.13208	46	3.3
Rak-2	CS1485	1.05263	49	16
Ren-1	CS22610	1.025	48.5	-1.41
Ren-11	CS22611	0.875	48.5	-1.41
Rhen-1	CS22536	1.01786	51.96	5.566
Ri-0	CS28686	1.03704	49.16	-123.1
Rmx-A02	CS28689	1.21212	-	-
Rmx-A180	CS28690	1.18182	-	-
Rrs-10	CS22689	0.960784	41.56	-86.42
Rsch-4	CS1494	1	56.3	34
Rubezhnoe-1	CS927	1.10256	49	38.28
S96	CS914	1.02632	-	-
San Martin-2	CS22792	1	40.39	-4.391
San Martin-4	CS22794	1.19149	40.39	-4.391
San Martin-5	CS22795	1.23404	40.39	-4.391
San Martin-6	CS22796	1.48936	40.39	-4.391
San Martin-7	CS22797	1.2766	40.39	-4.391
San Martin-8	CS22798	1.2	40.39	-4.391
Sav-0	CS6856	1.16129	49.18	15.88
Sav-0	CS1515	1	49.18	15.88
Se-0	CS28727	1.2	38.33	-3.533
Seattle-0	CS6187	1.14815	47	-122.2
Sei-0	CS6853	1.05	46.54	11.56
Sev-1	CS22764	1.03704	40.28	44.71
Sf-1	CS6855	0.935484	41.78	3.033
Sf-2	CS28731	1.33333	41.78	3.033
Sg-2	CS28733	1.51852	48	7
Sh-0	CS6860	1.22	51.68	10.21
Sha	CS22690	1.03922	-	-
Sorbo	CS28742	1.03774	38.35	68.48
Sq-1	CS28746	1.13333	51.4	-0.6383
Sq-8	CS28748	0.966667	51.4	-0.6383
St-0	CS1535	1	59	18
Ta-0	CS1549	1.14286	49.5	14.5
Tamm-2	CS22691	0.75	60	23.5
Tha-1	CS22537	0.964286	52.08	4.3
Tiv-1	CS22525	0.964286	41.96	12.8
Truk-1	CS22799	1.275	50.46	30.54
Truk-2	CS22800	1.45	50.46	30.54
Truk-3	CS22801	1.15	50.46	30.54
Truk-4	CS22802	1.2	50.46	30.54
Truk-5	CS22803	1.03922	50.46	30.54
Truk-6	CS22804	0.975	50.46	30.54
Truk-7	CS22805	0.975	50.46	30.54
Truk-8	CS22806	0.975	50.46	30.54
Ts-1	CS22692	1	41.71	2.93
Ts-5	CS28776	1.3	41.71	2.93
Tscha-1	CS22518	0.982143	47.07	9.904
Tsu-0	CS6874	1.13043	34.43	136.31
Tsu-1	CS22693	1.0566	34.43	136.31
Tu-0	CS1567	1.39286	45	7.5
Tu-1	CS28784	1.37037	45	7.5
Ty-0	CS6878	1.02174	56.42	-5.234
Uk-1	CS6879	1.06522	48.03	7.766
Uk-2	CS6881	0.673913	48.03	7.766
Ull 2-3	CS28791	1.1	56.06	13.97
Ull 2-5	CS28792	0.981132	56.06	13.97
Uod-1	CS28793	1.2093	48.3	14.45
Uod-7	CS28794	0.933333	48.3	14.45
Van-0	CS28797	0.947368	49.3	-123
Var2-1	CS22580	1	55.58	14.33
Ven-1	CS22538	0.964286	52.03	5.55
Wa-1	CS28805	1.39286	52.3	21
Wag-3	CS22542	1.05357	51.96	5.666
Wag-4	CS22543	1.10714	51.96	5.666
War	CS8143	0.978261	41.73	-71.28
Wc-2	CS6887	0.897436	52.6	10.06
Wei-0	CS28816	1	47.25	8.26
Wil-2	CS28820	1.07407	55	25
Wl-0	CS6920	0.978261	47.92	10.81
Ws-0	CS28825	1	52	30
Ws-2	CS28828	1.01961	52	30
Wt-3	CS6894	1.08696	52.3	9.3
Wt-5	CS28836	1	52.3	9.3
Yeg-1	CS22765	1.48148	39.87	45.36
Yeg-2	CS22766	1	39.87	45.36
Yeg-3	CS22767	1.03704	39.87	45.36
Yeg-4	CS22768	1	39.87	45.36
Yeg-5	CS22769	0.962264	39.87	45.36
Yeg-6	CS22770	0.982143	39.87	45.36
Yeg-7	CS22771	0.981132	39.87	45.36
Yeg-8	CS22772	1	39.87	45.36
Zdr-1	CS28844	1.18182	49.38	16.25
Zdr-6	CS28845	1.36364	49.38	16.25
Zu-1	CS6903	1	47.36	8.55
aCS numbers refer to ABRC stock numbers. bThe relative subtractive leaf temperature was calculated as (change in leaf temperature of the ecotype)/(change in leaf temperature of Col-0). The change in leaf temperature is the average of measurements from three different leaves in the subtractive images. Plants grown in a growth chamber were transferred to a growth cabinet (constant white light of 10…
